# Supplementary material for: The Role of Water Content of Deep Eutectic Solvent Ethaline in the Anodic Process of Gold Electrode
Source: Molecules. 2023 Mar 1;28(5):2300. doi: 10.3390/molecules28052300 (PMC10005209; doi:10.3390/molecules28052300)
Supplement: Supplementary file 1 [file molecules-28-02300-s001.zip]

Archive with 1 entries (1 files):
- molecules-2229360-supplementary.pdf
